# Supplementary material for: Investigating risk factors for urine culture contamination in outpatient clinics: A new avenue for diagnostic stewardship
Source: Antimicrob Steward Healthc Epidemiol. 2022 Mar 18;2(1):e29. doi: 10.1017/ash.2021.260 (PMC9016366; doi:10.1017/ash.2021.260)
Supplement: Supplementary file 1 [file ashsup.zip]

Archive with 2 entries (2 files):
- S2732494X21002606sup001.pdf
- S2732494X21002606sup002.pdf
